# Supplementary material for: De Novo Transcriptome Sequencing in Anopheles funestus Using Illumina RNA-Seq Technology
Source: PLoS One. 2010 Dec 2;5(12):e14202. doi: 10.1371/journal.pone.0014202 (PMC2996306; doi:10.1371/journal.pone.0014202)
Supplement: Table S2 — Putative An. funestus immune genes. Excel spreadsheet containing significant BLAST matches between An. funestus contigs and An. gambiae immune genes from ImmunoDB. BLAST e-values as well as relevant immunity annotations are presented. (0.08 MB XLS) [file pone.0014202.s002.xls]

## Sheet: Afun.final.immgenes.Afunnoms.cs
Contig_ID	Agam_ImmGene	Perc_sim	e-value	Blast_score	ImmunoDB_ID	Category	Broad_Category
Afun007715	AGAP000693-PA	96.43	2e-19	89.7	Agam:AMP4	EFF	EFF
Afun013771	AGAP000098-PA	70.99	2e-96	348	Agam:APHAG1	Other	Other
Afun008303	AGAP001762-PA	85.79	0	1575	Agam:APHAG11	Other	Other
Afun014111	AGAP000933-PB	69.61	3e-39	155	Agam:APHAG12	Other	Other
Afun003281	AGAP002315-PC	100	2e-12	67.8	Agam:APHAG14	Other	Other
Afun013682	AGAP002315-PC	96.64	4e-166	579	Agam:APHAG14	Other	Other
Afun007667	AGAP007970-PA	92.72	2e-176	615	Agam:APHAG15	Other	Other
Afun011301	AGAP005910-PB	97.71	0	744	Agam:APHAG16	Other	Other
Afun001822	AGAP007873-PA	93.86	0	663	Agam:APHAG17	Other	Other
Afun002573	AGAP007873-PA	97.49	0	1152	Agam:APHAG17	Other	Other
Afun008739	AGAP007873-PA	93.57	0	2727	Agam:APHAG17	Other	Other
Afun003941	AGAP011552-PA	49.41	2e-13	71.2	Agam:APHAG18	Other	Other
Afun008314	AGAP011552-PA	90.95	1e-122	436	Agam:APHAG18	Other	Other
Afun008735	AGAP004092-PA	85.9	0	3655	Agam:APHAG2	Other	Other
Afun010493	AGAP011582-PA	96.41	9e-173	602	Agam:APHAG3	Other	Other
Afun003122	AGAP004023-PA	88.27	2e-72	268	Agam:APHAG4	Other	Other
Afun004405	AGAP004023-PA	84.44	4e-61	230	Agam:APHAG4	Other	Other
Afun013547	AGAP004023-PA	95.59	5e-121	429	Agam:APHAG4	Other	Other
Afun010895	AGAP008497-PA	94.85	0	678	Agam:APHAG5	Other	Other
Afun012320	AGAP010939-PA	99.62	3e-158	554	Agam:APHAG6	Other	Other
Afun014697	AGAP003858-PA	96.03	3e-147	485	Agam:APHAG7	Other	Other
Afun001775	AGAP008637-PA	94.81	2e-79	290	Agam:APHAG8	Other	Other
Afun008493	AGAP008637-PA	77.78	0	649	Agam:APHAG8	Other	Other
Afun002887	AGAP005102-PA	91.49	3e-45	176	Agam:APHAG9	Other	Other
Afun006789	AGAP005102-PA	96.91	2e-50	193	Agam:APHAG9	Other	Other
Afun012773	AGAP005102-PA	95	2e-92	333	Agam:APHAG9	Other	Other
Afun012297	AGAP007036-PA	51.63	6e-40	159	Agam:APL1a	REC	REC
Afun014766	AGAP007035-PA	46.67	1e-16	80.9	Agam:APL1b	REC	REC
Afun008207	AGAP007033-PA	57.41	9e-135	476	Agam:APL1c	REC	REC
Afun014109	AGAP007033-PA	69.23	4e-23	102	Agam:APL1c	REC	REC
Afun000004	AGAP007033-PA	67.65	6e-24	104	Agam:APL1c	REC	REC
Afun009757	AGAP004455-PA	91.14	0	736	Agam:BGBP1	REC	REC
Afun015436	AGAP002798-PA	90.57	2e-59	222	Agam:BGBP2	REC	REC
Afun008890	AGAP002796-PA	85.56	0	714	Agam:BGBP4	REC	REC
Afun004522	AGAP004456-PA	92.65	4e-33	135	Agam:BGBP5	REC	REC
Afun011869	AGAP004456-PA	95.22	0	649	Agam:BGBP5	REC	REC
Afun012486	AGAP009832-PA	88.16	3e-76	282	Agam:CASP14	REG	REG
Afun015487	AGAP004920-PA	65.58	1e-54	207	Agam:CASP2	REG	REG
Afun009183	AGAP000830-PA	84.03	6e-157	550	Agam:CASP3	REG	REG
Afun011233	AGAP004754-PA	88.38	0	656	Agam:CASP4	REG	REG
Afun014976	AGAP011693-PA	83.02	1e-47	183	Agam:CASP5	REG	REG
Afun014238	AGAP004921-PA	69.46	7e-60	226	Agam:CASP6	REG	REG
Afun006527	AGAP011951-PA	58	9e-10	58.5	Agam:CASP8	REG	REG
Afun013508	AGAP011951-PA	61.93	8e-57	215	Agam:CASP8	REG	REG
Afun003145	AGAP010737-PA	75.81	3e-75	278	Agam:CASPA2	REG	REG
Afun013570	AGAP010737-PA	68.05	0	687	Agam:CASPA2	REG	REG
Afun001798	AGAP004904-PA	92.31	9e-08	52	Agam:CAT1	REG	REG
Afun007526	AGAP004904-PA	85.33	2e-132	467	Agam:CAT1	REG	REG
Afun008353	AGAP003251-PA	83.02	0	655	Agam:CLIP10	REG	REG
Afun014800	AGAP002422-PA	91.92	3e-54	208	Agam:CLIP11	REG	REG
Afun008148	AGAP009844-PA	81.21	2e-178	620	Agam:CLIP13	REG	REG
Afun010588	AGAP002813-PA	86.98	0	838	Agam:CLIP15	REG	REG
Afun013813	AGAP010833-PA	66.51	7e-89	322	Agam:CLIP17	REG	REG
Afun003918	AGAP010731-PA	39.39	8e-18	85.1	Agam:CLIP18	REG	REG
Afun010858	AGAP010731-PA	60.95	5e-105	377	Agam:CLIP18	REG	REG
Afun000857	AGAP011792-PA	92.11	1e-16	83.6	Agam:CLIP19	REG	REG
Afun001262	AGAP011792-PA	27.38	7e-27	117	Agam:CLIP19	REG	REG
Afun007818	AGAP011792-PA	85.84	8e-172	598	Agam:CLIP19	REG	REG
Afun004636	AGAP009214-PA	65	6e-30	124	Agam:CLIP2	REG	REG
Afun014625	AGAP009214-PA	77.47	3e-83	305	Agam:CLIP2	REG	REG
Afun010120	AGAP011780-PA	94.2	0	813	Agam:CLIP20	REG	REG
Afun014677	AGAP011790-PB	72.22	6e-19	90.1	Agam:CLIP21	REG	REG
Afun009148	AGAP011791-PA	69.41	2e-163	486	Agam:CLIP23	REG	REG
Afun003652	AGAP003058-PA	89.78	1e-73	271	Agam:CLIP24	REG	REG
Afun013626	AGAP003058-PA	86.83	7e-110	392	Agam:CLIP24	REG	REG
Afun013799	AGAP002270-PA	75.31	3e-174	607	Agam:CLIP25	REG	REG
Afun015463	AGAP001648-PA	51.47	5e-31	128	Agam:CLIP27	REG	REG
Afun014463	AGAP004719-PA	60.23	7e-55	209	Agam:CLIP28	REG	REG
Afun009327	AGAP003057-PA	89.38	0	742	Agam:CLIP29	REG	REG
Afun001468	AGAP004148-PA	95	3e-19	89.7	Agam:CLIP3	REG	REG
Afun010328	AGAP004148-PA	89.45	6e-142	499	Agam:CLIP3	REG	REG
Afun013982	AGAP011781-PA	87.1	3e-79	291	Agam:CLIP33	REG	REG
Afun004476	AGAP003249-PA	71.91	1e-32	134	Agam:CLIP34	REG	REG
Afun004730	AGAP003249-PA	84.38	3e-29	122	Agam:CLIP34	REG	REG
Afun013217	AGAP003249-PA	74.06	4e-119	423	Agam:CLIP34	REG	REG
Afun009538	AGAP008091-PA	78.95	4e-141	499	Agam:CLIP38	REG	REG
Afun009879	AGAP004855-PA	79.46	0	665	Agam:CLIP4	REG	REG
Afun009309	AGAP003252-PA	69.3	7e-170	593	Agam:CLIP40	REG	REG
Afun011604	AGAP010530-PA	67.55	2e-126	448	Agam:CLIP41	REG	REG
Afun014573	AGAP002811-PA	83.73	1e-123	438	Agam:CLIP44	REG	REG
Afun014448	AGAP010547-PA	73.19	1e-170	596	Agam:CLIP45	REG	REG
Afun007493	AGAP011789-PA	88.86	0	724	Agam:CLIP48	REG	REG
Afun006820	AGAP010968-PA	58.66	4e-54	207	Agam:CLIP5	REG	REG
Afun006966	AGAP010968-PA	51.88	9e-35	141	Agam:CLIP5	REG	REG
Afun008152	AGAP010968-PA	76.15	8e-119	422	Agam:CLIP5	REG	REG
Afun008153	AGAP010968-PA	54.05	8e-101	363	Agam:CLIP5	REG	REG
Afun011852	AGAP000572-PA	80.27	9e-178	619	Agam:CLIP51	REG	REG
Afun013877	AGAP008835-PA	88.4	1e-92	334	Agam:CLIP53	REG	REG
Afun008981	AGAP000573-PB	66.31	3e-73	273	Agam:CLIP57	REG	REG
Afun012179	AGAP000573-PA	53.19	7e-08	53.5	Agam:CLIP57	REG	REG
Afun005317	AGAP003689-PA	76.61	5e-54	205	Agam:CLIP58	REG	REG
Afun014543	AGAP003689-PA	72.4	7e-85	309	Agam:CLIP58	REG	REG
Afun014890	AGAP003246-PA	70.94	5e-46	181	Agam:CLIP6	REG	REG
Afun010025	AGAP004317-PA	79.39	4e-157	551	Agam:CLIP7	REG	REG
Afun009276	AGAP004318-PA	81.14	0	651	Agam:CLIP8	REG	REG
Afun008723	AGAP003250-PA	79.44	6e-135	476	Agam:CLIP9	REG	REG
Afun014621	AGAP002625-PA	83.57	6e-53	204	Agam:CTL11	REG	REG
Afun002161	AGAP000443-PA	85.31	1e-93	340	Agam:CTL14	REG	REG
Afun004127	AGAP000443-PA	85.8	8e-74	271	Agam:CTL14	REG	REG
Afun004970	AGAP000443-PA	75.1	2e-90	327	Agam:CTL14	REG	REG
Afun005147	AGAP000443-PA	85.16	4e-31	129	Agam:CTL14	REG	REG
Afun005550	AGAP000443-PA	81.56	6e-51	195	Agam:CTL14	REG	REG
Afun006164	AGAP000443-PA	91.94	9e-56	211	Agam:CTL14	REG	REG
Afun012360	AGAP000443-PA	88.77	1e-151	531	Agam:CTL14	REG	REG
Afun002639	AGAP000940-PA	40.43	1e-22	103	Agam:CTL15	REG	REG
Afun004007	AGAP000940-PA	64.49	8e-31	128	Agam:CTL15	REG	REG
Afun012999	AGAP000940-PA	76.72	2e-70	261	Agam:CTL15	REG	REG
Afun010655	AGAP005334-PA	65.09	8e-64	240	Agam:CTL18	REG	REG
Afun009923	AGAP006267-PA	62.53	7e-127	451	Agam:CTL20	REG	REG
Afun014250	AGAP007410-PA	70.78	1e-63	238	Agam:CTL23	REG	REG
Afun007154	AGAP007411-PA	64.29	8e-35	141	Agam:CTL24	REG	REG
Afun012283	AGAP007411-PA	86.51	7e-66	244	Agam:CTL24	REG	REG
Afun011512	AGAP007412-PA	91.81	2e-95	344	Agam:CTL3	REG	REG
Afun015443	AGAP006430-PB	96.6	9e-85	308	Agam:CTL7	REG	REG
Afun000165	AGAP010193-PA	100	3e-31	131	Agam:CTL8	REG	REG
Afun007841	AGAP010193-PA	100	8e-97	348	Agam:CTL8	REG	REG
Afun015334	AGAP007031-PA	82.13	2e-99	357	Agam:FREP1	REC	REC
Afun013352	AGAP011197-PA	87.59	9e-154	539	Agam:FREP13	REC	REC
Afun013283	AGAP011307-PA	85.37	6e-86	312	Agam:FREP3	REC	REC
Afun006365	AGAP011229-PA	85.11	5e-19	89.4	Agam:FREP33	REC	REC
Afun015305	AGAP011229-PA	95.91	2e-177	617	Agam:FREP33	REC	REC
Afun013293	AGAP000806-PA	75.78	8e-150	526	Agam:FREP40	REC	REC
Afun012934	AGAP005848-PA	86.03	1e-68	257	Agam:FREP44	REC	REC
Afun014647	AGAP012000-PA	62.06	6e-93	336	Agam:FREP46	REC	REC
Afun015374	AGAP009556-PA	68.22	2e-53	203	Agam:FREP50	REC	REC
Afun000311	AGAP004918-PA	59.2	2e-42	167	Agam:FREP63	REC	REC
Afun008294	AGAP004918-PA	78.62	4e-67	251	Agam:FREP63	REC	REC
Afun001992	AGAP004934-PA	62.96	6e-84	306	Agam:GALE1	REC	REC
Afun003148	AGAP004934-PA	98.66	4e-80	292	Agam:GALE1	REC	REC
Afun004247	AGAP004934-PA	95.9	2e-109	390	Agam:GALE1	REC	REC
Afun004585	AGAP004934-PA	98.36	1e-30	128	Agam:GALE1	REC	REC
Afun011526	AGAP004934-PA	96.33	0	1043	Agam:GALE1	REC	REC
Afun012834	AGAP008844-PA	82.03	0	728	Agam:GALE2	REC	REC
Afun007731	AGAP012529-PA	90.91	1e-45	177	Agam:GALE4	REC	REC
Afun009933	AGAP011287-PA	82.81	7e-80	293	Agam:GALE5	REC	REC
Afun012726	AGAP004807-PA	91.61	2e-76	280	Agam:GALE6	REC	REC
Afun009598	AGAP000341-PA	80	4e-155	543	Agam:GALE7	REC	REC
Afun014215	AGAP007294-PA	67.63	5e-161	565	Agam:IAP1	REG	REG
Afun000859	AGAP002651-PA	79.92	3e-167	585	Agam:IAP2	REG	REG
Afun003738	AGAP002651-PA	65.87	0	709	Agam:IAP2	REG	REG
Afun004304	AGAP002651-PA	83.42	5e-87	315	Agam:IAP2	REG	REG
Afun004560	AGAP002651-PA	91.67	3e-74	244	Agam:IAP2	REG	REG
Afun005249	AGAP002651-PA	73.75	2e-58	219	Agam:IAP2	REG	REG
Afun005682	AGAP002651-PA	72.08	2e-55	211	Agam:IAP2	REG	REG
Afun009891	AGAP002651-PA	79.87	0	1814	Agam:IAP2	REG	REG
Afun014086	AGAP008420-PA	85.57	6e-48	186	Agam:IAP3	REG	REG
Afun011579	AGAP011326-PA	54.42	3e-58	221	Agam:IAP5	REG	REG
Afun010921	AGAP007291-PA	60.42	7e-33	138	Agam:IAP8	REG	REG
Afun013227	AGAP004959-PB	77.06	2e-112	402	Agam:IMDPATH1	IMD	SIG
Afun009285	AGAP005933-PA	75.13	0	717	Agam:IMDPATH3	IMD	SIG
Afun013536	AGAP009166-PA	77	0	753	Agam:IMDPATH4	IMD	SIG
Afun000716	AGAP006473-PA	95.92	7e-21	97.1	Agam:IMDPATH7	IMD	SIG
Afun009472	AGAP006473-PA	88.42	0	1092	Agam:IMDPATH7	IMD	SIG
Afun003549	AGAP010083-PA	64.61	1e-62	236	Agam:JAKSTAT1	JAKSTAT	SIG
Afun010052	AGAP010083-PA	71.05	0	1294	Agam:JAKSTAT1	JAKSTAT	SIG
Afun002184	AGAP008354-PA	88.81	1e-136	482	Agam:JAKSTAT2	JAKSTAT	SIG
Afun012393	AGAP008354-PA	92.74	0	1603	Agam:JAKSTAT2	JAKSTAT	SIG
Afun001768	AGAP000099-PA	97.14	2e-15	76.6	Agam:JAKSTAT4	JAKSTAT	SIG
Afun007684	AGAP000099-PA	94.94	0	1373	Agam:JAKSTAT4	JAKSTAT	SIG
Afun008054	AGAP006348-PA	61.82	3e-130	461	Agam:LRIM1	REC	REC
Afun000002	AGAP006348-PA	71.54	5e-49	188	Agam:LRIM1	REC	REC
Afun007620	AGAP007385-PA	82.89	8e-72	265	Agam:LYS4	EFF	EFF
Afun002707	AGAP005717-PA	84.43	7e-121	429	Agam:LYS6	EFF	EFF
Afun002708	AGAP005717-PA	90.66	1e-92	336	Agam:LYS6	EFF	EFF
Afun003724	AGAP005717-PA	87.96	9e-49	188	Agam:LYS6	EFF	EFF
Afun005143	AGAP005717-PA	78.51	4e-97	350	Agam:LYS6	EFF	EFF
Afun011028	AGAP007386-PA	88.32	7e-70	259	Agam:LYS7	EFF	EFF
Afun009413	AGAP013106-PA	78.38	5e-64	239	Agam:ML13	REC	REC
Afun010207	AGAP002850-PA	88.97	1e-67	251	Agam:ML14	REC	REC
Afun008177	AGAP002857-PA	90.36	4e-85	309	Agam:ML2	REC	REC
Afun013375	AGAP002847-PA	92.67	5e-79	289	Agam:ML3	REC	REC
Afun010017	AGAP002804-PA	85	4e-55	210	Agam:ML4	REC	REC
Afun000064	AGAP002851-PA	35.04	6e-11	64.7	Agam:ML5	REC	REC
Afun007540	AGAP002851-PA	64.63	1e-53	204	Agam:ML5	REC	REC
Afun015430	AGAP002849-PA	81.25	1e-36	148	Agam:ML6	REC	REC
Afun009547	AGAP002848-PA	92.65	1e-71	263	Agam:ML8	REC	REC
Afun008372	AGAP005203-PC	79.53	0	692	Agam:PGRP1	REC	REC
Afun013399	AGAP005203-PB	85.16	1e-59	225	Agam:PGRP1	REC	REC
Afun014808	AGAP005203-PE	75.36	2e-59	223	Agam:PGRP1	REC	REC
Afun003999	AGAP005205-PC	98.44	2e-21	97.4	Agam:PGRP4	REC	REC
Afun009173	AGAP005205-PC	82.87	8e-137	394	Agam:PGRP4	REC	REC
Afun014220	AGAP005205-PA	84.77	3e-103	369	Agam:PGRP4	REC	REC
Afun008464	AGAP005552-PB	82.2	2e-111	399	Agam:PGRP6	REC	REC
Afun008762	AGAP000536-PA	73.53	9e-85	309	Agam:PGRP9	REC	REC
Afun015451	AGAP006258-PA	90.05	1e-118	421	Agam:PPO2	EFF	EFF
Afun013380	AGAP012616-PA	88.26	4e-114	406	Agam:PPO5	EFF	EFF
Afun008490	AGAP004977-PA	91.14	0	759	Agam:PPO6	EFF	EFF
Afun002546	AGAP007237-PA	84.42	2e-99	357	Agam:PRDX11	EFF	EFF
Afun003128	AGAP007237-PA	82.26	1e-78	290	Agam:PRDX11	EFF	EFF
Afun004314	AGAP007237-PA	83.4	4e-111	396	Agam:PRDX11	EFF	EFF
Afun012883	AGAP007237-PA	97.53	0	1074	Agam:PRDX11	EFF	EFF
Afun012884	AGAP007237-PB	95.11	1e-105	377	Agam:PRDX11	EFF	EFF
Afun000199	AGAP004038-PA	65.87	9e-90	325	Agam:PRDX13	EFF	EFF
Afun000200	AGAP004038-PA	83.43	1e-89	324	Agam:PRDX13	EFF	EFF
Afun000415	AGAP004038-PA	82.7	4e-90	326	Agam:PRDX13	EFF	EFF
Afun001304	AGAP004036-PA	60	1e-62	235	Agam:PRDX14	EFF	EFF
Afun009000	AGAP004036-PA	85.55	0	1084	Agam:PRDX14	EFF	EFF
Afun003852	AGAP003502-PA	77.91	3e-117	417	Agam:PRDX15	EFF	EFF
Afun014130	AGAP003502-PA	88.59	0	1056	Agam:PRDX15	EFF	EFF
Afun009466	AGAP011824-PA	97.87	2e-76	280	Agam:PRDX2	EFF	EFF
Afun002754	AGAP009978-PA	98.86	1e-155	545	Agam:PRDX24	EFF	EFF
Afun012579	AGAP009978-PA	98.58	0	2397	Agam:PRDX24	EFF	EFF
Afun008545	AGAP010735-PA	87	5e-168	587	Agam:PRDX25	EFF	EFF
Afun007610	AGAP000396-PA	84.62	9e-113	402	Agam:PRDX3	EFF	EFF
Afun007400	AGAP011054-PA	92.35	2e-104	375	Agam:PRDX4	EFF	EFF
Afun010594	AGAP007543-PA	91.89	2e-137	484	Agam:PRDX5	EFF	EFF
Afun001485	AGAP004247-PC	51.43	2e-45	179	Agam:PRDX6	EFF	EFF
Afun007541	AGAP004247-PC	93.53	1e-106	382	Agam:PRDX6	EFF	EFF
Afun001914	AGAP009033-PA	72.38	1e-39	158	Agam:PRDX9	EFF	EFF
Afun009514	AGAP009033-PA	80.07	0	884	Agam:PRDX9	EFF	EFF
Afun010068	AGAP009515-PA	80.65	0	1048	Agam:REL1	NF-KappaB	REG
Afun011369	AGAP006747-PA	77.59	0	1466	Agam:REL2	NF-KappaB	REG
Afun001598	AGAP011974-PA	64.37	7e-21	97.1	Agam:SCR1	REC	REC
Afun011394	AGAP011974-PA	81.95	1e-56	214	Agam:SCR1	REC	REC
Afun003282	AGAP004847-PA	76.83	4e-30	125	Agam:SCR10	REC	REC
Afun007020	AGAP004847-PA	92.08	2e-51	196	Agam:SCR10	REC	REC
Afun013685	AGAP004847-PA	91.47	6e-116	412	Agam:SCR10	REC	REC
Afun003496	AGAP004845-PB	83.56	5e-30	127	Agam:SCR11	REC	REC
Afun011171	AGAP004846-PC	98.21	0	981	Agam:SCR12	REC	REC
Afun013958	AGAP000016-PA	62.13	2e-56	213	Agam:SCR13	REC	REC
Afun013959	AGAP000016-PA	65.27	3e-80	293	Agam:SCR13	REC	REC
Afun005808	AGAP005716-PA	98.18	2e-26	115	Agam:SCR14	REC	REC
Afun010861	AGAP005716-PA	94.4	0	704	Agam:SCR14	REC	REC
Afun014576	AGAP004118-PA	97.58	2e-123	437	Agam:SCR15	REC	REC
Afun014577	AGAP004118-PA	80.51	1e-149	525	Agam:SCR15	REC	REC
Afun001622	AGAP009143-PA	84.47	1e-174	609	Agam:SCR16	REC	REC
Afun005209	AGAP009143-PA	97.66	3e-122	433	Agam:SCR16	REC	REC
Afun005972	AGAP009143-PA	96.73	2e-137	483	Agam:SCR16	REC	REC
Afun006007	AGAP009143-PA	95.45	1e-133	471	Agam:SCR16	REC	REC
Afun006519	AGAP009143-PA	95.42	1e-79	290	Agam:SCR16	REC	REC
Afun006793	AGAP009143-PA	90	2e-56	212	Agam:SCR16	REC	REC
Afun011442	AGAP009143-PA	95.7	0	1946	Agam:SCR16	REC	REC
Afun008056	AGAP005625-PB	95.51	0	877	Agam:SCR17	REC	REC
Afun009754	AGAP005625-PA	73.81	0	886	Agam:SCR17	REC	REC
Afun004102	AGAP006631-PA	93.02	5e-46	177	Agam:SCR18	REC	REC
Afun006881	AGAP006631-PA	51.38	2e-18	86.3	Agam:SCR18	REC	REC
Afun011941	AGAP006631-PA	95.24	8e-173	604	Agam:SCR18	REC	REC
Afun000710	AGAP001979-PA	92.86	7e-100	360	Agam:SCR19	REC	REC
Afun000711	AGAP001979-PA	88.51	1e-86	314	Agam:SCR19	REC	REC
Afun003264	AGAP001979-PA	60.24	4e-12	68.2	Agam:SCR19	REC	REC
Afun006374	AGAP001979-PA	94.83	1e-97	351	Agam:SCR19	REC	REC
Afun006589	AGAP001979-PA	77.27	3e-65	243	Agam:SCR19	REC	REC
Afun009460	AGAP001979-PA	79.29	1e-161	567	Agam:SCR19	REC	REC
Afun007680	AGAP010133-PA	89.63	0	879	Agam:SCR3	REC	REC
Afun009374	AGAP003373-PA	96.01	0	951	Agam:SCR5	REC	REC
Afun004516	AGAP005725-PA	83.33	9e-38	152	Agam:SCR7	REC	REC
Afun011976	AGAP005725-PA	95.82	3e-180	626	Agam:SCR7	REC	REC
Afun010843	AGAP002738-PA	94.61	0	853	Agam:SCR8	REC	REC
Afun004722	AGAP004643-PA	90.7	3e-59	223	Agam:SCR9	REC	REC
Afun014678	AGAP004643-PA	94.08	2e-155	544	Agam:SCR9	REC	REC
Afun010007	AGAP010517-PA	97.71	4e-125	444	Agam:SOD1	OX	Other
Afun007357	AGAP010347-PA	90.85	2e-79	291	Agam:SOD2	OX	Other
Afun014652	AGAP010347-PB	92.42	1e-71	264	Agam:SOD2	OX	Other
Afun008271	AGAP005234-PA	65.22	8e-12	67.8	Agam:SOD4	OX	Other
Afun009389	AGAP005234-PB	96.49	6e-94	340	Agam:SOD4	OX	Other
Afun011606	AGAP007497-PA	97.4	7e-87	316	Agam:SOD5	OX	Other
Afun010687	AGAP000346-PA	48.12	2e-72	269	Agam:SPZ6	SPZ	SIG
Afun009042	AGAP006909-PA	82.7	0	695	Agam:SRPN1	REG	REG
Afun004787	AGAP005246-PA	76.12	5e-15	75.1	Agam:SRPN11	REG	REG
Afun010464	AGAP005246-PA	88.17	3e-159	557	Agam:SRPN11	REG	REG
Afun013801	AGAP005246-PE	65.12	2e-09	57	Agam:SRPN11	REG	REG
Afun001351	AGAP009213-PA	76.14	1e-34	140	Agam:SRPN15	REG	REG
Afun002182	AGAP009213-PA	48.1	5e-17	82.4	Agam:SRPN15	REG	REG
Afun010959	AGAP009213-PA	78.86	7e-180	626	Agam:SRPN15	REG	REG
Afun010261	AGAP001376-PA	62.18	2e-136	482	Agam:SRPN16	REG	REG
Afun007853	AGAP001377-PA	65.65	0	667	Agam:SRPN17	REG	REG
Afun013636	AGAP007692-PA	91.34	0	709	Agam:SRPN19	REG	REG
Afun009210	AGAP006911-PA	91.69	0	759	Agam:SRPN2	REG	REG
Afun011276	AGAP006910-PA	81.82	0	687	Agam:SRPN3	REG	REG
Afun008234	AGAP009221-PA	70.9	0	662	Agam:SRPN6	REG	REG
Afun009565	AGAP009212-PA	69.01	1e-54	207	Agam:SRPN7	REG	REG
Afun013282	AGAP003194-PB	87.27	0	684	Agam:SRPN9	REG	REG
Afun004988	AGAP002836-PB	72.03	6e-77	283	Agam:SRRP1	RNAi	Other
Afun005871	AGAP002836-PB	94.16	1e-70	260	Agam:SRRP1	RNAi	Other
Afun006004	AGAP002836-PB	74.31	2e-75	277	Agam:SRRP1	RNAi	Other
Afun006273	AGAP002836-PB	67.24	1e-35	143	Agam:SRRP1	RNAi	Other
Afun000206	AGAP006939-PA	67.15	9e-152	533	Agam:SRRP10	RNAi	Other
Afun007507	AGAP006939-PA	74.35	0	1203	Agam:SRRP10	RNAi	Other
Afun002241	AGAP002829-PA	73.74	9e-122	432	Agam:SRRP11	RNAi	Other
Afun005902	AGAP002829-PA	89.08	2e-86	313	Agam:SRRP11	RNAi	Other
Afun011803	AGAP002829-PA	67.56	0	701	Agam:SRRP11	RNAi	Other
Afun008866	AGAP005652-PA	87.7	0	1020	Agam:SRRP12	RNAi	Other
Afun007251	AGAP003663-PA	59.26	1e-27	122	Agam:SRRP13	RNAi	Other
Afun007343	AGAP003663-PB	86.86	0	802	Agam:SRRP13	RNAi	Other
Afun000584	AGAP004912-PB	56.33	2e-60	230	Agam:SRRP14	RNAi	Other
Afun009129	AGAP004912-PB	96.39	0	804	Agam:SRRP14	RNAi	Other
Afun005707	AGAP005351-PA	93.67	3e-27	116	Agam:SRRP15	RNAi	Other
Afun011287	AGAP005351-PA	92.67	0	702	Agam:SRRP15	RNAi	Other
Afun000353	AGAP012045-PA	89.45	6e-53	206	Agam:SRRP16	RNAi	Other
Afun007690	AGAP012045-PA	94.4	0	879	Agam:SRRP16	RNAi	Other
Afun010732	AGAP008862-PA	68.56	0	1286	Agam:SRRP18	RNAi	Other
Afun000390	AGAP009509-PA	80.74	1e-151	531	Agam:SRRP19	RNAi	Other
Afun008518	AGAP009509-PA	97.59	0	997	Agam:SRRP19	RNAi	Other
Afun003371	AGAP012289-PA	80.08	4e-96	347	Agam:SRRP2	RNAi	Other
Afun006753	AGAP012289-PA	83.08	2e-61	229	Agam:SRRP2	RNAi	Other
Afun013772	AGAP012289-PA	69.46	9e-152	532	Agam:SRRP2	RNAi	Other
Afun000778	AGAP011204-PA	77.19	2e-50	195	Agam:SRRP20	RNAi	Other
Afun008482	AGAP011204-PA	68.82	0	1000	Agam:SRRP20	RNAi	Other
Afun009243	AGAP011717-PA	99.88	0	1743	Agam:SRRP3	RNAi	Other
Afun007880	AGAP011537-PA	82	0	1372	Agam:SRRP4	RNAi	Other
Afun006111	AGAP009781-PA	72.18	2e-48	186	Agam:SRRP5	RNAi	Other
Afun014833	AGAP009781-PA	71.08	1e-108	389	Agam:SRRP5	RNAi	Other
Afun005352	AGAP008087-PA	59.26	2e-15	76.6	Agam:SRRP6	RNAi	Other
Afun006462	AGAP008087-PA	56.25	2e-17	83.6	Agam:SRRP6	RNAi	Other
Afun014916	AGAP008087-PA	95.97	3e-81	299	Agam:SRRP6	RNAi	Other
Afun004674	AGAP002554-PA	98.82	2e-87	317	Agam:SRRP7	RNAi	Other
Afun014644	AGAP002554-PA	81.76	0	701	Agam:SRRP7	RNAi	Other
Afun007542	AGAP005672-PB	96.06	0	985	Agam:SRRP8	RNAi	Other
Afun008623	AGAP005672-PA	93.38	0	758	Agam:SRRP8	RNAi	Other
Afun009669	AGAP009887-PA	77.4	4e-144	507	Agam:SRRP9	RNAi	Other
Afun002154	AGAP008407-PA	95.97	5e-70	258	Agam:TEP1	REC	REC
Afun005422	AGAP008407-PA	97.41	6e-62	231	Agam:TEP1	REC	REC
Afun012345	AGAP008407-PA	95.71	0	526	Agam:TEP1	REC	REC
Afun014719	AGAP008654-PA	66.83	1e-153	538	Agam:TEP12	REC	REC
Afun000986	AGAP008366-PA	83.77	4e-108	386	Agam:TEP2	REC	REC
Afun002345	AGAP008366-PA	82.22	5e-55	208	Agam:TEP2	REC	REC
Afun010148	AGAP008366-PA	79.37	0	1588	Agam:TEP2	REC	REC
Afun007553	AGAP008364-PA	93.82	0	1370	Agam:TEP3	REC	REC
Afun001853	AGAP010815-PA	71.36	0	631	Agam:TEP7	REC	REC
Afun010372	AGAP010815-PA	78.88	0	1437	Agam:TEP7	REC	REC
Afun003033	AGAP008368-PA	42.86	2e-34	140	Agam:TEP9	REC	REC
Afun003110	AGAP008368-PA	54.17	5e-25	108	Agam:TEP9	REC	REC
Afun006270	AGAP008368-PA	53.17	1e-55	212	Agam:TEP9	REC	REC
Afun013456	AGAP008368-PA	58.85	0	792	Agam:TEP9	REC	REC
Afun003969	AGAP012387-PA	83	3e-107	383	Agam:TOLL2	TOLL	SIG
Afun004157	AGAP012387-PA	84.09	2e-15	79.3	Agam:TOLL2	TOLL	SIG
Afun004883	AGAP012387-PA	100	2e-54	205	Agam:TOLL2	TOLL	SIG
Afun005676	AGAP012387-PA	99.16	1e-65	243	Agam:TOLL2	TOLL	SIG
Afun014217	AGAP012387-PA	98.39	0	774	Agam:TOLL2	TOLL	SIG
Afun010018	AGAP006974-PA	89.74	0	757	Agam:TOLL3	TOLL	SIG
Afun003020	AGAP012326-PA	100	5e-43	169	Agam:TOLL4	TOLL	SIG
Afun006435	AGAP012326-PA	97.83	4e-74	273	Agam:TOLL4	TOLL	SIG
Afun012065	AGAP012326-PA	97.57	0	956	Agam:TOLL4	TOLL	SIG
Afun000344	AGAP000999-PA	46.99	2e-86	315	Agam:TOLL5	TOLL	SIG
Afun008412	AGAP000999-PA	55.09	0	726	Agam:TOLL5	TOLL	SIG
Afun011780	AGAP001004-PA	82.73	0	1746	Agam:TOLL7	TOLL	SIG
Afun003006	AGAP011186-PA	99.05	2e-57	215	Agam:TOLL8	TOLL	SIG
Afun005334	AGAP011186-PA	93.94	2e-75	276	Agam:TOLL8	TOLL	SIG
Afun013426	AGAP011186-PA	81.58	0	667	Agam:TOLL8	TOLL	SIG
Afun012759	AGAP011187-PA	94.09	0	1315	Agam:TOLL9	TOLL	SIG
Afun014348	AGAP002966-PA	73.64	0	744	Agam:TOLLPATH2	TOLLPATH	SIG
Afun012654	AGAP005252-PA	80.14	0	641	Agam:TOLLPATH3	TOLLPATH	SIG
Afun000726	AGAP007938-PA	86.36	9e-18	85.9	Agam:TOLLPATH4	TOLLPATH	SIG
Afun009498	AGAP007938-PA	78.09	1e-124	442	Agam:TOLLPATH4	TOLLPATH	SIG
Afun015053	AGAP000388-PA	36.63	1e-30	130	Agam:TOLLPATH5	TOLLPATH	SIG
